# Supplementary material for: Discriminative Index: A Novel Indicator for Evaluating Machine Learning Algorithms in Laboratory Medicine
Source: Diagnostics (Basel). 2026 May 29;16(11):1671. doi: 10.3390/diagnostics16111671 (PMC13256149; doi:10.3390/diagnostics16111671)
Supplement: Supplementary file 1 [file diagnostics-16-01671-s001.zip]

Archive with 1 entries (1 files):
- diagnostics-4299237-supplementary.pdf
